# Supplementary material for: ﻿A new species of Cyrtodactylus Gray, 1827 (Squamata, Gekkonidae) from Yunnan Nangunhe National Nature Reserve, China
Source: Zookeys. 2025 Jan 6;1223:69–86. doi: 10.3897/zookeys.1223.137184 (PMC11729593; doi:10.3897/zookeys.1223.137184)
Supplement: XML Treatment for Cyrtodactylus nangunhe [file zookeys.1223.137184-treatment1.xml]

<!DOCTYPE tp:taxon-treatment
  PUBLIC "-//TaxonX//DTD Taxonomic Treatment Publishing DTD v0 20100105//EN" "tax-treatment-NSO.dtd">
<tp:taxon-treatment xmlns:tp="http://www.plazi.org/taxpub"><tp:treatment-meta><kwd-group><label>Taxon classification</label><kwd>
                <named-content content-type="kingdom">Animalia</named-content>
              </kwd><kwd>
                <named-content content-type="order">Squamata</named-content>
              </kwd><kwd>
                <named-content content-type="family">Gekkonidae</named-content>
              </kwd></kwd-group><mixed-citation publication-type="journal"><person-group><name><surname>Liu</surname><given-names>Shuo</given-names></name><name><surname>Li</surname><given-names>Zhimin</given-names></name><name><surname>Duan</surname><given-names>Wenguang</given-names></name><name><surname>Hou</surname><given-names>Mian</given-names></name><name><surname>Rao</surname><given-names>Dingqi</given-names></name></person-group><article-title>﻿A new species of <italic><tp:taxon-name><tp:taxon-name-part taxon-name-part-type="genus" reg="Cyrtodactylus">Cyrtodactylus</tp:taxon-name-part></tp:taxon-name></italic> Gray, 1827 (<tp:taxon-name><tp:taxon-name-part taxon-name-part-type="order">Squamata</tp:taxon-name-part></tp:taxon-name>, <tp:taxon-name><tp:taxon-name-part taxon-name-part-type="family">Gekkonidae</tp:taxon-name-part></tp:taxon-name>) from Yunnan Nangunhe National Nature Reserve, China</article-title><source>Zookeys</source><day>06</day><month>01</month><year>2025</year><volume>1223</volume><fpage>69</fpage><lpage>86</lpage><pub-id pub-id-type="doi">10.3897/zookeys.1223.137184</pub-id></mixed-citation></tp:treatment-meta><tp:nomenclature><label>﻿</label><tp:taxon-name>
              <object-id xmlns:xlink="http://www.w3.org/1999/xlink" content-type="arpha" xlink:type="simple">A3D638A3-9A23-5C9D-8778-9A5948B5C96D</object-id>
              <tp:taxon-name-part taxon-name-part-type="genus" reg="Cyrtodactylus">Cyrtodactylus</tp:taxon-name-part>
              <tp:taxon-name-part taxon-name-part-type="species" reg="nangunhe">nangunhe</tp:taxon-name-part>
              <object-id xmlns:xlink="http://www.w3.org/1999/xlink" content-type="zoobank" xlink:type="simple">https://zoobank.org/28F6B348-E2B0-4789-851B-55A9079DD67A</object-id>
            </tp:taxon-name><tp:taxon-status xmlns:xlink="http://www.w3.org/1999/xlink" xlink:type="simple">sp. nov.</tp:taxon-status><xref ref-type="fig" rid="F2">Figs 2</xref><xref ref-type="fig" rid="F3">, 3</xref><xref ref-type="fig" rid="F4">, 4</xref><xref ref-type="fig" rid="F5">, 5</xref><xref ref-type="fig" rid="F7">, 7</xref></tp:nomenclature><tp:treatment-sec sec-type="type material" id="SECID0E1DBI"><title>Type material.</title><p><bold><italic>Holotype</italic>.</bold> China • ♂; Yunnan, Cangyuan; <named-content xmlns:xlink="http://www.w3.org/1999/xlink" content-type="dwc:verbatimCoordinates" xlink:type="simple"><named-content content-type="geo-json" specific-use="{&#34;type&#34;:&#34;Point&#34;,&#34;coordinates&#34;:[99.017222,23.221944]}" id="NCID0EIEBI" xlink:type="simple">23°13'19"N, 99°1'2"E</named-content></named-content>; 950 m; 17 Aug. 2024; Shuo Liu leg.; <named-content xmlns:xlink="http://www.w3.org/1999/xlink" content-type="dwc:institutional_code" xlink:title="Kunming Natural History Museum of Zoology, Kunming Institute of Zoology, Chinese Academy of Sciences" xlink:href="http://grbio.org/institution/kunming-institute-zoology-chinese-academy-sciences" xlink:type="simple">KIZ</named-content> 2024083. <bold><italic>Paratype</italic>.</bold> China • ♀; same locality; 24 Aug. 2024; Shuo Liu leg.; <named-content xmlns:xlink="http://www.w3.org/1999/xlink" content-type="dwc:institutional_code" xlink:title="Kunming Natural History Museum of Zoology, Kunming Institute of Zoology, Chinese Academy of Sciences" xlink:href="http://grbio.org/institution/kunming-institute-zoology-chinese-academy-sciences" xlink:type="simple">KIZ</named-content> 2024084.</p></tp:treatment-sec><tp:treatment-sec sec-type="diagnosis" id="SECID0E2EBI"><title>Diagnosis.</title><p>Body size relatively large (<abbrev xmlns:xlink="http://www.w3.org/1999/xlink" xlink:title="snout–vent length, measured from the tip of the snout to the anterior margin of the cloaca" id="ABBRID0EBFBI" xlink:type="simple">SVL</abbrev> 89.5–97.0 mm); tail long (<abbrev xmlns:xlink="http://www.w3.org/1999/xlink" xlink:title="tail length, measured from the posterior margin of the cloaca to the tip of the tail" id="ABBRID0EFFBI" xlink:type="simple">TaL</abbrev>/<abbrev xmlns:xlink="http://www.w3.org/1999/xlink" xlink:title="snout–vent length, measured from the tip of the snout to the anterior margin of the cloaca" id="ABBRID0EJFBI" xlink:type="simple">SVL</abbrev> 1.07–1.14); head relatively long (<abbrev xmlns:xlink="http://www.w3.org/1999/xlink" xlink:title="head length, measured from the tip of the snout to the posterior margin of the retroarticular process of the lower jaw" id="ABBRID0ENFBI" xlink:type="simple">HL</abbrev>/<abbrev xmlns:xlink="http://www.w3.org/1999/xlink" xlink:title="snout–vent length, measured from the tip of the snout to the anterior margin of the cloaca" id="ABBRID0ERFBI" xlink:type="simple">SVL</abbrev> 0.27–0.28), moderately widened (<abbrev xmlns:xlink="http://www.w3.org/1999/xlink" xlink:title="maximum head width" id="ABBRID0EVFBI" xlink:type="simple">HW</abbrev>/<abbrev xmlns:xlink="http://www.w3.org/1999/xlink" xlink:title="head length, measured from the tip of the snout to the posterior margin of the retroarticular process of the lower jaw" id="ABBRID0EZFBI" xlink:type="simple">HL</abbrev> 0.67–0.68); snout long (<abbrev xmlns:xlink="http://www.w3.org/1999/xlink" xlink:title="snout to eye distance, measured from the tip of the snout to the anterior edge of the orbit" id="ABBRID0E4FBI" xlink:type="simple">SE</abbrev>/<abbrev xmlns:xlink="http://www.w3.org/1999/xlink" xlink:title="head length, measured from the tip of the snout to the posterior margin of the retroarticular process of the lower jaw" id="ABBRID0EBGBI" xlink:type="simple">HL</abbrev> 0.40); body slender (<abbrev xmlns:xlink="http://www.w3.org/1999/xlink" xlink:title="axilla to groin distance, measured from the posterior margin of the forelimb insertion to the anterior margin of the hindlimb insertion" id="ABBRID0EFGBI" xlink:type="simple">AG</abbrev>/<abbrev xmlns:xlink="http://www.w3.org/1999/xlink" xlink:title="snout–vent length, measured from the tip of the snout to the anterior margin of the cloaca" id="ABBRID0EJGBI" xlink:type="simple">SVL</abbrev> 0.43–0.44); 16–18 longitudinal rows of dorsal tubercles at midbody, 25–27 paravertebral tubercles; ventrolateral fold distinct, interspersed with tubercles; 29–31 longitudinal ventral scale rows at midbody; eight precloacal pores separated by one poreless scale in male; precloacal pores absent, three indistinct shallow pits on enlarged precloacal scales in female; 7–8 slightly enlarged femoral scales beneath each thigh in male, four slightly enlarged femoral scales beneath each thigh in female; enlarged femoral scales separated from enlarged precloacal scales by some smaller scales; femoral pores absent in both sexes; 3–4 shallow pits on enlarged femoral scales on each side in male, absent in female; 1–2 postcloacal tubercles on each side; 19–22 lamellae under finger IV, 24–25 lamellae under toe IV; two rows of subcaudals enlarged; dorsal ground color brownish-black; distinct reticulated pattern composed of thin, light-yellow stripes on dorsal head; six irregular, narrow, light-yellow, transverse bands on dorsum; 6–7 light bands on dorsal tail.</p><fig id="F2" position="float" orientation="portrait"><object-id xmlns:xlink="http://www.w3.org/1999/xlink" content-type="doi" xlink:type="simple">10.3897/zookeys.1223.137184.figure2</object-id><object-id xmlns:xlink="http://www.w3.org/1999/xlink" content-type="arpha" xlink:type="simple">85BC4884-6816-5CC9-9CB8-705BC38F5758</object-id><label>Figure 2.</label><caption><p>Type specimens of <italic><tp:taxon-name><tp:taxon-name-part taxon-name-part-type="genus" reg="Cyrtodactylus">Cyrtodactylus</tp:taxon-name-part><tp:taxon-name-part taxon-name-part-type="species" reg="nangunhe">nangunhe</tp:taxon-name-part></tp:taxon-name></italic> sp. nov. in preservative <bold>A</bold> dorsal view <bold>B</bold> ventral view.</p></caption><graphic xmlns:xlink="http://www.w3.org/1999/xlink" xlink:href="zookeys-1223-069_article-137184__-g002.jpg" position="float" orientation="portrait" xlink:type="simple" id="oo_1213543.jpg"><uri content-type="original_file" xlink:type="simple">https://binary.pensoft.net/fig/1213543</uri></graphic></fig></tp:treatment-sec><tp:treatment-sec sec-type="description" id="SECID0EJHBI"><title>Description of holotype.</title><p>Adult male, <abbrev xmlns:xlink="http://www.w3.org/1999/xlink" xlink:title="snout–vent length, measured from the tip of the snout to the anterior margin of the cloaca" id="ABBRID0EPHBI" xlink:type="simple">SVL</abbrev> 89.5 mm; head clearly distinguished from neck, relatively long (<abbrev xmlns:xlink="http://www.w3.org/1999/xlink" xlink:title="head length, measured from the tip of the snout to the posterior margin of the retroarticular process of the lower jaw" id="ABBRID0ETHBI" xlink:type="simple">HL</abbrev>/<abbrev xmlns:xlink="http://www.w3.org/1999/xlink" xlink:title="snout–vent length, measured from the tip of the snout to the anterior margin of the cloaca" id="ABBRID0EXHBI" xlink:type="simple">SVL</abbrev> 0.28), moderately widened (<abbrev xmlns:xlink="http://www.w3.org/1999/xlink" xlink:title="maximum head width" id="ABBRID0E2HBI" xlink:type="simple">HW</abbrev>/<abbrev xmlns:xlink="http://www.w3.org/1999/xlink" xlink:title="head length, measured from the tip of the snout to the posterior margin of the retroarticular process of the lower jaw" id="ABBRID0E6HBI" xlink:type="simple">HL</abbrev> 0.67), depressed (<abbrev xmlns:xlink="http://www.w3.org/1999/xlink" xlink:title="maximum head height" id="ABBRID0EDIBI" xlink:type="simple">HH</abbrev>/<abbrev xmlns:xlink="http://www.w3.org/1999/xlink" xlink:title="head length, measured from the tip of the snout to the posterior margin of the retroarticular process of the lower jaw" id="ABBRID0EHIBI" xlink:type="simple">HL</abbrev> 0.44); nare oval, surrounded by supranasal dorsally, rostral anteriorly, first supralabial ventrally, and two postnasals posteriorly; snout long (<abbrev xmlns:xlink="http://www.w3.org/1999/xlink" xlink:title="snout to eye distance, measured from the tip of the snout to the anterior edge of the orbit" id="ABBRID0ELIBI" xlink:type="simple">SE</abbrev>/<abbrev xmlns:xlink="http://www.w3.org/1999/xlink" xlink:title="head length, measured from the tip of the snout to the posterior margin of the retroarticular process of the lower jaw" id="ABBRID0EPIBI" xlink:type="simple">HL</abbrev> 0.40), round anteriorly, longer than diameter of orbit (<abbrev xmlns:xlink="http://www.w3.org/1999/xlink" xlink:title="snout to eye distance, measured from the tip of the snout to the anterior edge of the orbit" id="ABBRID0ETIBI" xlink:type="simple">SE</abbrev>/<abbrev xmlns:xlink="http://www.w3.org/1999/xlink" xlink:title="greatest diameter of orbit" id="ABBRID0EXIBI" xlink:type="simple">OD</abbrev> 1.29); snout scales much larger than those in frontal and parietal regions; eye large (<abbrev xmlns:xlink="http://www.w3.org/1999/xlink" xlink:title="greatest diameter of orbit" id="ABBRID0E2IBI" xlink:type="simple">OD</abbrev>/<abbrev xmlns:xlink="http://www.w3.org/1999/xlink" xlink:title="head length, measured from the tip of the snout to the posterior margin of the retroarticular process of the lower jaw" id="ABBRID0E6IBI" xlink:type="simple">HL</abbrev> 0.31), pupils vertical; upper eyelid fringe with spinous scales; ear opening oval, much small in size (<abbrev xmlns:xlink="http://www.w3.org/1999/xlink" xlink:title="ear diameter, the greatest diameter of ear opening" id="ABBRID0EDJBI" xlink:type="simple">ED</abbrev>/<abbrev xmlns:xlink="http://www.w3.org/1999/xlink" xlink:title="head length, measured from the tip of the snout to the posterior margin of the retroarticular process of the lower jaw" id="ABBRID0EHJBI" xlink:type="simple">HL</abbrev> 0.05); rostral large (<abbrev xmlns:xlink="http://www.w3.org/1999/xlink" xlink:title="rostral width, the maximum width of the rostral" id="ABBRID0ELJBI" xlink:type="simple">RW</abbrev>/<abbrev xmlns:xlink="http://www.w3.org/1999/xlink" xlink:title="head length, measured from the tip of the snout to the posterior margin of the retroarticular process of the lower jaw" id="ABBRID0EPJBI" xlink:type="simple">HL</abbrev> 0.17), wider than high (<abbrev xmlns:xlink="http://www.w3.org/1999/xlink" xlink:title="rostral width, the maximum width of the rostral" id="ABBRID0ETJBI" xlink:type="simple">RW</abbrev>/<abbrev xmlns:xlink="http://www.w3.org/1999/xlink" xlink:title="rostral height, the maximum height of the rostral" id="ABBRID0EXJBI" xlink:type="simple">RH</abbrev> 1.54), medially divided dorsally by a suture, reaching to approximately half down rostral, in contact with first supralabial laterally on each side and two supranasals and one internasal dorsally; mental triangular, wider than high (<abbrev xmlns:xlink="http://www.w3.org/1999/xlink" xlink:title="mental width, the maximum width of the mental" id="ABBRID0E2JBI" xlink:type="simple">MW</abbrev>/<abbrev xmlns:xlink="http://www.w3.org/1999/xlink" xlink:title="mental length, the maximum length of the mental" id="ABBRID0E6JBI" xlink:type="simple">ML</abbrev> 1.31), slightly narrower than rostral (<abbrev xmlns:xlink="http://www.w3.org/1999/xlink" xlink:title="mental width, the maximum width of the mental" id="ABBRID0EDKBI" xlink:type="simple">MW</abbrev>/<abbrev xmlns:xlink="http://www.w3.org/1999/xlink" xlink:title="rostral width, the maximum width of the rostral" id="ABBRID0EHKBI" xlink:type="simple">RW</abbrev> 0.88); two postmentals, enlarged, in contact posteriorly, bordered by mental anteromedially, first infralabial anterolaterally and one enlarged chin scale posterolaterally on each side, and small chin scales posteriorly; 8/8 supralabials; 8/8 infralabials.</p><fig id="F3" position="float" orientation="portrait"><object-id xmlns:xlink="http://www.w3.org/1999/xlink" content-type="doi" xlink:type="simple">10.3897/zookeys.1223.137184.figure3</object-id><object-id xmlns:xlink="http://www.w3.org/1999/xlink" content-type="arpha" xlink:type="simple">78B5CE98-C7A7-5F12-AA20-AE46D60FBC08</object-id><label>Figure 3.</label><caption><p>Close-up views of the femoral and precloacal regions of <italic><tp:taxon-name><tp:taxon-name-part taxon-name-part-type="genus" reg="Cyrtodactylus">Cyrtodactylus</tp:taxon-name-part><tp:taxon-name-part taxon-name-part-type="species" reg="nangunhe">nangunhe</tp:taxon-name-part></tp:taxon-name></italic> sp. nov. in preservative <bold>A</bold> male holotype (<named-content xmlns:xlink="http://www.w3.org/1999/xlink" content-type="dwc:institutional_code" xlink:title="Kunming Natural History Museum of Zoology, Kunming Institute of Zoology, Chinese Academy of Sciences" xlink:href="http://grbio.org/institution/kunming-institute-zoology-chinese-academy-sciences" xlink:type="simple">KIZ</named-content> 2024083) <bold>B</bold> female paratype (<named-content xmlns:xlink="http://www.w3.org/1999/xlink" content-type="dwc:institutional_code" xlink:title="Kunming Natural History Museum of Zoology, Kunming Institute of Zoology, Chinese Academy of Sciences" xlink:href="http://grbio.org/institution/kunming-institute-zoology-chinese-academy-sciences" xlink:type="simple">KIZ</named-content> 2024084).</p></caption><graphic xmlns:xlink="http://www.w3.org/1999/xlink" xlink:href="zookeys-1223-069_article-137184__-g003.jpg" position="float" orientation="portrait" xlink:type="simple" id="oo_1213544.jpg"><uri content-type="original_file" xlink:type="simple">https://binary.pensoft.net/fig/1213544</uri></graphic></fig><p>Body slender (<abbrev xmlns:xlink="http://www.w3.org/1999/xlink" xlink:title="axilla to groin distance, measured from the posterior margin of the forelimb insertion to the anterior margin of the hindlimb insertion" id="ABBRID0ETLBI" xlink:type="simple">AG</abbrev>/<abbrev xmlns:xlink="http://www.w3.org/1999/xlink" xlink:title="snout–vent length, measured from the tip of the snout to the anterior margin of the cloaca" id="ABBRID0EXLBI" xlink:type="simple">SVL</abbrev> 0.42), ventrolateral fold distinct, interspersed with tubercles; dorsal scales granular; dorsal tubercles heterogeneous, conical, in approximately 18 longitudinal rows at midbody, largest ones approximately five times size of adjoining scales and surrounded by 10 granular scales, approximately 25 paravertebral tubercles; gular region with homogenous small smooth scales; ventral scales smooth, homogenous, larger than those of dorsum and in gular region, subimbricate, in approximately 29 longitudinal rows at midbody; precloacal groove absent; precloacal scales significantly enlarged; eight precloacal pores separated by one poreless scale in middle, round or oval; 8/7 slightly enlarged femoral scales, separated from enlarged precloacal scales by some smaller scales; femoral pore absent, four indistinct shallow pits on enlarged femoral scales on left side, three distinct shallow pits on enlarged femoral scales on right side.</p><fig id="F4" position="float" orientation="portrait"><object-id xmlns:xlink="http://www.w3.org/1999/xlink" content-type="doi" xlink:type="simple">10.3897/zookeys.1223.137184.figure4</object-id><object-id xmlns:xlink="http://www.w3.org/1999/xlink" content-type="arpha" xlink:type="simple">FA9AED67-0D8C-5450-A422-162DB6EEDEB4</object-id><label>Figure 4.</label><caption><p>Holotype (<named-content xmlns:xlink="http://www.w3.org/1999/xlink" content-type="dwc:institutional_code" xlink:title="Kunming Natural History Museum of Zoology, Kunming Institute of Zoology, Chinese Academy of Sciences" xlink:href="http://grbio.org/institution/kunming-institute-zoology-chinese-academy-sciences" xlink:type="simple">KIZ</named-content> 2024083) of <italic><tp:taxon-name><tp:taxon-name-part taxon-name-part-type="genus" reg="Cyrtodactylus">Cyrtodactylus</tp:taxon-name-part><tp:taxon-name-part taxon-name-part-type="species" reg="nangunhe">nangunhe</tp:taxon-name-part></tp:taxon-name></italic> sp. nov. in life <bold>A</bold> dorsal view <bold>B</bold> lateral view <bold>C</bold> ventral view.</p></caption><graphic xmlns:xlink="http://www.w3.org/1999/xlink" xlink:href="zookeys-1223-069_article-137184__-g004.jpg" position="float" orientation="portrait" xlink:type="simple" id="oo_1213545.jpg"><uri content-type="original_file" xlink:type="simple">https://binary.pensoft.net/fig/1213545</uri></graphic></fig><p>Limbs relatively long (<abbrev xmlns:xlink="http://www.w3.org/1999/xlink" xlink:title="forearm length, measured from the tip of the elbow to the wrist" id="ABBRID0EANBI" xlink:type="simple">ForeaL</abbrev>/<abbrev xmlns:xlink="http://www.w3.org/1999/xlink" xlink:title="snout–vent length, measured from the tip of the snout to the anterior margin of the cloaca" id="ABBRID0EENBI" xlink:type="simple">SVL</abbrev> 0.16, <abbrev xmlns:xlink="http://www.w3.org/1999/xlink" xlink:title="shank length, measured from the base of the heel to the knee" id="ABBRID0EINBI" xlink:type="simple">SL</abbrev>/<abbrev xmlns:xlink="http://www.w3.org/1999/xlink" xlink:title="snout–vent length, measured from the tip of the snout to the anterior margin of the cloaca" id="ABBRID0EMNBI" xlink:type="simple">SVL</abbrev> 0.19), fore limbs slender, hind limbs robust; tubercles on dorsal surface of limbs heterogeneous, conical, ones on fore limbs smaller than most dorsal tubercles, ones on hind limbs approximately as large as most dorsal tubercles; interdigital webbing absent; lamellae under finger IV 21/22, under toe IV 24/24; relative length of fingers I&lt;II≈V&lt;III≈IV, relative length of toes I&lt;II&lt;III&lt;V&lt;IV.</p><fig id="F5" position="float" orientation="portrait"><object-id xmlns:xlink="http://www.w3.org/1999/xlink" content-type="doi" xlink:type="simple">10.3897/zookeys.1223.137184.figure5</object-id><object-id xmlns:xlink="http://www.w3.org/1999/xlink" content-type="arpha" xlink:type="simple">91F3DB1F-51DB-55B2-B8A1-E5F9CD7AB99B</object-id><label>Figure 5.</label><caption><p>Paratype (<named-content xmlns:xlink="http://www.w3.org/1999/xlink" content-type="dwc:institutional_code" xlink:title="Kunming Natural History Museum of Zoology, Kunming Institute of Zoology, Chinese Academy of Sciences" xlink:href="http://grbio.org/institution/kunming-institute-zoology-chinese-academy-sciences" xlink:type="simple">KIZ</named-content> 2024084) of <italic><tp:taxon-name><tp:taxon-name-part taxon-name-part-type="genus" reg="Cyrtodactylus">Cyrtodactylus</tp:taxon-name-part><tp:taxon-name-part taxon-name-part-type="species" reg="nangunhe">nangunhe</tp:taxon-name-part></tp:taxon-name></italic> sp. nov. in life <bold>A</bold> dorsal view <bold>B</bold> lateral view <bold>C</bold> ventral view.</p></caption><graphic xmlns:xlink="http://www.w3.org/1999/xlink" xlink:href="zookeys-1223-069_article-137184__-g005.jpg" position="float" orientation="portrait" xlink:type="simple" id="oo_1213546.jpg"><uri content-type="original_file" xlink:type="simple">https://binary.pensoft.net/fig/1213546</uri></graphic></fig><p>Tail original, long (<abbrev xmlns:xlink="http://www.w3.org/1999/xlink" xlink:title="tail length, measured from the posterior margin of the cloaca to the tip of the tail" id="ABBRID0EVOBI" xlink:type="simple">TaL</abbrev>/<abbrev xmlns:xlink="http://www.w3.org/1999/xlink" xlink:title="snout–vent length, measured from the tip of the snout to the anterior margin of the cloaca" id="ABBRID0EZOBI" xlink:type="simple">SVL</abbrev> 1.14); 2/2 postcloacal tubercles; dorsal tail base with tubercles; subcaudals smooth, two irregular rows enlarged.</p></tp:treatment-sec><tp:treatment-sec sec-type="Color of holotype in life" id="SECID0E4OBI"><title>Color of holotype in life.</title><p>Dorsal ground color brownish-black; dorsal surface of head with distinct reticulated pattern composed of thin, light-yellow stripes; nape with irregular thin, light-yellow stripes; dorsum with six irregular, narrow, light-yellow, transverse bands and one longitudinal, continuous, thin, vertebral stripe; flanks scattered with some small light-yellow spots; dorsal surfaces of limbs with indistinct light-yellow bands; dorsal surface of tail black with seven light bands, first two yellowish-gray, last five grayish-white; ventral surface of head pinkish-white, ventral surfaces of body and limbs grayish-white, some light-yellow spots on ventral surfaces of limbs and on ventrolateral surfaces of head and body; ventral surface of tail base gray with some light-yellow spots, other region of ventral tail black; iris bronze.</p></tp:treatment-sec><tp:treatment-sec sec-type="variation" id="SECID0ECPBI"><title>Variations.</title><p>Morphometric and meristic data for the type specimens are presented in Table <xref ref-type="table" rid="T3">3</xref>. The female paratype (<named-content xmlns:xlink="http://www.w3.org/1999/xlink" content-type="dwc:institutional_code" xlink:title="Kunming Natural History Museum of Zoology, Kunming Institute of Zoology, Chinese Academy of Sciences" xlink:href="http://grbio.org/institution/kunming-institute-zoology-chinese-academy-sciences" xlink:type="simple">KIZ</named-content> 2024084) resembles the holotype except that it has no precloacal pores but three indistinct shallow pits on the enlarged precloacal scales, fewer enlarged femoral scales, and no pits on the enlarged femoral scales. Color pattern of the female paratype (<named-content xmlns:xlink="http://www.w3.org/1999/xlink" content-type="dwc:institutional_code" xlink:title="Kunming Natural History Museum of Zoology, Kunming Institute of Zoology, Chinese Academy of Sciences" xlink:href="http://grbio.org/institution/kunming-institute-zoology-chinese-academy-sciences" xlink:type="simple">KIZ</named-content> 2024084) also resembles the holotype except that it has no longitudinal vertebral stripe on dorsum and six light bands on the dorsal surface of the tail.</p><table-wrap id="T3" position="float" orientation="portrait"><label>Table 3.</label><caption><p>Measurements (in mm) and meristic data for the type specimens of the new species. Abbreviations defined in Materials and methods.</p></caption><table id="TID0EIYDI" rules="all"><tbody><tr><th rowspan="3" colspan="1"/><th rowspan="1" colspan="1"><named-content xmlns:xlink="http://www.w3.org/1999/xlink" content-type="dwc:institutional_code" xlink:title="Kunming Natural History Museum of Zoology, Kunming Institute of Zoology, Chinese Academy of Sciences" xlink:href="http://grbio.org/institution/kunming-institute-zoology-chinese-academy-sciences" xlink:type="simple">KIZ</named-content> 2024083</th><th rowspan="1" colspan="1"><named-content xmlns:xlink="http://www.w3.org/1999/xlink" content-type="dwc:institutional_code" xlink:title="Kunming Natural History Museum of Zoology, Kunming Institute of Zoology, Chinese Academy of Sciences" xlink:href="http://grbio.org/institution/kunming-institute-zoology-chinese-academy-sciences" xlink:type="simple">KIZ</named-content> 2024084</th><th rowspan="3" colspan="1"/><th rowspan="1" colspan="1"><named-content xmlns:xlink="http://www.w3.org/1999/xlink" content-type="dwc:institutional_code" xlink:title="Kunming Natural History Museum of Zoology, Kunming Institute of Zoology, Chinese Academy of Sciences" xlink:href="http://grbio.org/institution/kunming-institute-zoology-chinese-academy-sciences" xlink:type="simple">KIZ</named-content> 2024083</th><th rowspan="1" colspan="1"><named-content xmlns:xlink="http://www.w3.org/1999/xlink" content-type="dwc:institutional_code" xlink:title="Kunming Natural History Museum of Zoology, Kunming Institute of Zoology, Chinese Academy of Sciences" xlink:href="http://grbio.org/institution/kunming-institute-zoology-chinese-academy-sciences" xlink:type="simple">KIZ</named-content> 2024084</th></tr><tr><th rowspan="1" colspan="1">Holotype</th><th rowspan="1" colspan="1">Paratype</th><th rowspan="1" colspan="1">Holotype</th><th rowspan="1" colspan="1">Paratype</th></tr><tr><th rowspan="1" colspan="1">Male</th><th rowspan="1" colspan="1">Female</th><th rowspan="1" colspan="1">Male</th><th rowspan="1" colspan="1">Female</th></tr><tr><td rowspan="1" colspan="1">
                      <abbrev xmlns:xlink="http://www.w3.org/1999/xlink" xlink:title="snout–vent length, measured from the tip of the snout to the anterior margin of the cloaca" id="ABBRID0EMSBI" xlink:type="simple">SVL</abbrev>
                    </td><td rowspan="1" colspan="1">89.5</td><td rowspan="1" colspan="1">97.0</td><td rowspan="1" colspan="1">
                      <abbrev xmlns:xlink="http://www.w3.org/1999/xlink" xlink:title="mental width, the maximum width of the mental" id="ABBRID0E1SBI" xlink:type="simple">MW</abbrev>
                    </td><td rowspan="1" colspan="1">3.8</td><td rowspan="1" colspan="1">3.4</td></tr><tr><td rowspan="1" colspan="1">
                      <abbrev xmlns:xlink="http://www.w3.org/1999/xlink" xlink:title="tail length, measured from the posterior margin of the cloaca to the tip of the tail" id="ABBRID0EJTBI" xlink:type="simple">TaL</abbrev>
                    </td><td rowspan="1" colspan="1">102.2</td><td rowspan="1" colspan="1">103.8</td><td rowspan="1" colspan="1">
                      <abbrev xmlns:xlink="http://www.w3.org/1999/xlink" xlink:title="mental length, the maximum length of the mental" id="ABBRID0EXTBI" xlink:type="simple">ML</abbrev>
                    </td><td rowspan="1" colspan="1">2.9</td><td rowspan="1" colspan="1">2.9</td></tr><tr><td rowspan="1" colspan="1">
                      <abbrev xmlns:xlink="http://www.w3.org/1999/xlink" xlink:title="maximum head height" id="ABBRID0EGUBI" xlink:type="simple">HH</abbrev>
                    </td><td rowspan="1" colspan="1">11.1</td><td rowspan="1" colspan="1">11.3</td><td rowspan="1" colspan="1">
                      <abbrev xmlns:xlink="http://www.w3.org/1999/xlink" xlink:title="supralabials, counted from the first labial scale to the corner of the mouth" id="ABBRID0EUUBI" xlink:type="simple">SPL</abbrev>
                    </td><td rowspan="1" colspan="1">8/8</td><td rowspan="1" colspan="1">9/8</td></tr><tr><td rowspan="1" colspan="1">
                      <abbrev xmlns:xlink="http://www.w3.org/1999/xlink" xlink:title="head length, measured from the tip of the snout to the posterior margin of the retroarticular process of the lower jaw" id="ABBRID0EDVBI" xlink:type="simple">HL</abbrev>
                    </td><td rowspan="1" colspan="1">25.2</td><td rowspan="1" colspan="1">26.6</td><td rowspan="1" colspan="1">
                      <abbrev xmlns:xlink="http://www.w3.org/1999/xlink" xlink:title="infralabials, counted from the first labial scale to the corner of the mouth" id="ABBRID0ERVBI" xlink:type="simple">IFL</abbrev>
                    </td><td rowspan="1" colspan="1">8/8</td><td rowspan="1" colspan="1">9/8</td></tr><tr><td rowspan="1" colspan="1">
                      <abbrev xmlns:xlink="http://www.w3.org/1999/xlink" xlink:title="maximum head width" id="ABBRID0EAWBI" xlink:type="simple">HW</abbrev>
                    </td><td rowspan="1" colspan="1">17.0</td><td rowspan="1" colspan="1">18.2</td><td rowspan="1" colspan="1">I</td><td rowspan="1" colspan="1">1</td><td rowspan="1" colspan="1">1</td></tr><tr><td rowspan="1" colspan="1">
                      <abbrev xmlns:xlink="http://www.w3.org/1999/xlink" xlink:title="greatest diameter of orbit" id="ABBRID0EYWBI" xlink:type="simple">OD</abbrev>
                    </td><td rowspan="1" colspan="1">7.8</td><td rowspan="1" colspan="1">8.2</td><td rowspan="1" colspan="1">
                      <abbrev xmlns:xlink="http://www.w3.org/1999/xlink" xlink:title="postmentals, the number of the scales bordering the mental shield, excluding infralabials" id="ABBRID0EGXBI" xlink:type="simple">PM</abbrev>
                    </td><td rowspan="1" colspan="1">2</td><td rowspan="1" colspan="1">2</td></tr><tr><td rowspan="1" colspan="1">
                      <abbrev xmlns:xlink="http://www.w3.org/1999/xlink" xlink:title="snout to eye distance, measured from the tip of the snout to the anterior edge of the orbit" id="ABBRID0EVXBI" xlink:type="simple">SE</abbrev>
                    </td><td rowspan="1" colspan="1">10.1</td><td rowspan="1" colspan="1">10.6</td><td rowspan="1" colspan="1">
                      <abbrev xmlns:xlink="http://www.w3.org/1999/xlink" xlink:title="granular scales surrounding dorsal midbody tubercles" id="ABBRID0EDYBI" xlink:type="simple">GSDT</abbrev>
                    </td><td rowspan="1" colspan="1">10</td><td rowspan="1" colspan="1">9</td></tr><tr><td rowspan="1" colspan="1">
                      <abbrev xmlns:xlink="http://www.w3.org/1999/xlink" xlink:title="eye to ear distance, measured from the posterior edge of the orbit to the anterior edge of the ear opening" id="ABBRID0ESYBI" xlink:type="simple">EE</abbrev>
                    </td><td rowspan="1" colspan="1">5.2</td><td rowspan="1" colspan="1">5.7</td><td rowspan="1" colspan="1">
                      <abbrev xmlns:xlink="http://www.w3.org/1999/xlink" xlink:title="dorsal tubercle rows, the number of dorsal, longitudinal rows of the tubercles at midbody between ventrolateral folds" id="ABBRID0EAZBI" xlink:type="simple">DTR</abbrev>
                    </td><td rowspan="1" colspan="1">18</td><td rowspan="1" colspan="1">16</td></tr><tr><td rowspan="1" colspan="1">
                      <abbrev xmlns:xlink="http://www.w3.org/1999/xlink" xlink:title="internarial distance, the distance between nares" id="ABBRID0EPZBI" xlink:type="simple">IND</abbrev>
                    </td><td rowspan="1" colspan="1">3.3</td><td rowspan="1" colspan="1">3.5</td><td rowspan="1" colspan="1">
                      <abbrev xmlns:xlink="http://www.w3.org/1999/xlink" xlink:title="paravertebral tubercles, counted in a single paravertebral row from the level of the forelimb insertions to the level of the hind limb insertion" id="ABBRID0E4ZBI" xlink:type="simple">PVT</abbrev>
                    </td><td rowspan="1" colspan="1">25</td><td rowspan="1" colspan="1">27</td></tr><tr><td rowspan="1" colspan="1">
                      <abbrev xmlns:xlink="http://www.w3.org/1999/xlink" xlink:title="interorbital distance, measured across the narrowest point of the frontal bone" id="ABBRID0EM1BI" xlink:type="simple">IOD</abbrev>
                    </td><td rowspan="1" colspan="1">3.2</td><td rowspan="1" colspan="1">3.6</td><td rowspan="1" colspan="1">V</td><td rowspan="1" colspan="1">29</td><td rowspan="1" colspan="1">31</td></tr><tr><td rowspan="1" colspan="1">
                      <abbrev xmlns:xlink="http://www.w3.org/1999/xlink" xlink:title="ear diameter, the greatest diameter of ear opening" id="ABBRID0EE2BI" xlink:type="simple">ED</abbrev>
                    </td><td rowspan="1" colspan="1">1.3</td><td rowspan="1" colspan="1">1.5</td><td rowspan="1" colspan="1">
                      <abbrev xmlns:xlink="http://www.w3.org/1999/xlink" xlink:title="enlarged femoral scales, the number of the enlarged femoral scales beneath each thigh" id="ABBRID0ES2BI" xlink:type="simple">EFS</abbrev>
                    </td><td rowspan="1" colspan="1">8/7</td><td rowspan="1" colspan="1">4/4</td></tr><tr><td rowspan="1" colspan="1">
                      <abbrev xmlns:xlink="http://www.w3.org/1999/xlink" xlink:title="axilla to groin distance, measured from the posterior margin of the forelimb insertion to the anterior margin of the hindlimb insertion" id="ABBRID0EB3BI" xlink:type="simple">AG</abbrev>
                    </td><td rowspan="1" colspan="1">37.5</td><td rowspan="1" colspan="1">42.6</td><td rowspan="1" colspan="1">
                      <abbrev xmlns:xlink="http://www.w3.org/1999/xlink" xlink:title="precloacal pores" id="ABBRID0EP3BI" xlink:type="simple">PP</abbrev>
                    </td><td rowspan="1" colspan="1">8</td><td rowspan="1" colspan="1">0 (3 pitted)</td></tr><tr><td rowspan="1" colspan="1">
                      <abbrev xmlns:xlink="http://www.w3.org/1999/xlink" xlink:title="forearm length, measured from the tip of the elbow to the wrist" id="ABBRID0E53BI" xlink:type="simple">ForeaL</abbrev>
                    </td><td rowspan="1" colspan="1">14.3</td><td rowspan="1" colspan="1">14.6</td><td rowspan="1" colspan="1">
                      <abbrev xmlns:xlink="http://www.w3.org/1999/xlink" xlink:title="femoral pores" id="ABBRID0EM4BI" xlink:type="simple">FP</abbrev>
                    </td><td rowspan="1" colspan="1">0 (4/3 pitted)</td><td rowspan="1" colspan="1">0</td></tr><tr><td rowspan="1" colspan="1">
                      <abbrev xmlns:xlink="http://www.w3.org/1999/xlink" xlink:title="shank length, measured from the base of the heel to the knee" id="ABBRID0E24BI" xlink:type="simple">SL</abbrev>
                    </td><td rowspan="1" colspan="1">17.4</td><td rowspan="1" colspan="1">17.9</td><td rowspan="1" colspan="1">
                      <abbrev xmlns:xlink="http://www.w3.org/1999/xlink" xlink:title="postcloacal tubercles, the number of the tubercles on each side of the postcloacal region" id="ABBRID0EJ5BI" xlink:type="simple">PAT</abbrev>
                    </td><td rowspan="1" colspan="1">2/2</td><td rowspan="1" colspan="1">1/1</td></tr><tr><td rowspan="1" colspan="1">
                      <abbrev xmlns:xlink="http://www.w3.org/1999/xlink" xlink:title="rostral width, the maximum width of the rostral" id="ABBRID0EY5BI" xlink:type="simple">RW</abbrev>
                    </td><td rowspan="1" colspan="1">4.3</td><td rowspan="1" colspan="1">4.3</td><td rowspan="1" colspan="1">
                      <abbrev xmlns:xlink="http://www.w3.org/1999/xlink" xlink:title="subdigital lamellae under the fourth finger, counted from the base of the digit where it contacts the body of the hand to the base of the claw, including the claw sheath" id="ABBRID0EG6BI" xlink:type="simple">LF4</abbrev>
                    </td><td rowspan="1" colspan="1">21/22</td><td rowspan="1" colspan="1">19/20</td></tr><tr><td rowspan="1" colspan="1">
                      <abbrev xmlns:xlink="http://www.w3.org/1999/xlink" xlink:title="rostral height, the maximum height of the rostral" id="ABBRID0EV6BI" xlink:type="simple">RH</abbrev>
                    </td><td rowspan="1" colspan="1">2.8</td><td rowspan="1" colspan="1">2.6</td><td rowspan="1" colspan="1">
                      <abbrev xmlns:xlink="http://www.w3.org/1999/xlink" xlink:title="subdigital lamellae under the fourth toe, counted from the base of the digit where it contacts the body of the foot to the base of the claw, including the claw sheath" id="ABBRID0EDACI" xlink:type="simple">LT4</abbrev>
                    </td><td rowspan="1" colspan="1">24/24</td><td rowspan="1" colspan="1">25/24</td></tr></tbody></table></table-wrap></tp:treatment-sec><tp:treatment-sec sec-type="distribution" id="SECID0ENACI"><title>Distribution.</title><p>This species is currently known only from Yunnan Nangunhe National Nature Reserve in Cangyuan County, Yunnan Province, China (Fig. <xref ref-type="fig" rid="F6">6</xref>).</p><fig id="F6" position="float" orientation="portrait"><object-id xmlns:xlink="http://www.w3.org/1999/xlink" content-type="doi" xlink:type="simple">10.3897/zookeys.1223.137184.figure6</object-id><object-id xmlns:xlink="http://www.w3.org/1999/xlink" content-type="arpha" xlink:type="simple">313934A8-20DA-5C07-8127-D67BE1BF24EC</object-id><label>Figure 6.</label><caption><p>Map showing the distribution of species of the <italic><tp:taxon-name><tp:taxon-name-part taxon-name-part-type="genus" reg="Cyrtodactylus">Cyrtodactylus</tp:taxon-name-part><tp:taxon-name-part taxon-name-part-type="species" reg="chauquangensis">chauquangensis</tp:taxon-name-part></tp:taxon-name></italic> group in China. Star, <italic><tp:taxon-name><tp:taxon-name-part taxon-name-part-type="genus" reg="Cyrtodactylus">Cyrtodactylus</tp:taxon-name-part><tp:taxon-name-part taxon-name-part-type="species" reg="nangunhe">nangunhe</tp:taxon-name-part></tp:taxon-name></italic> sp. nov.; dot, <italic><tp:taxon-name><tp:taxon-name-part taxon-name-part-type="genus" reg="Cyrtodactylus">C.</tp:taxon-name-part><tp:taxon-name-part taxon-name-part-type="species" reg="zhenkangensis">zhenkangensis</tp:taxon-name-part></tp:taxon-name></italic>; triangle, <italic><tp:taxon-name><tp:taxon-name-part taxon-name-part-type="genus" reg="Cyrtodactylus">C.</tp:taxon-name-part><tp:taxon-name-part taxon-name-part-type="species" reg="menglianensis">menglianensis</tp:taxon-name-part></tp:taxon-name></italic>; square, <italic><tp:taxon-name><tp:taxon-name-part taxon-name-part-type="genus" reg="Cyrtodactylus">Cyrtodactylus</tp:taxon-name-part><tp:taxon-name-part taxon-name-part-type="species" reg="caixitaoi">caixitaoi</tp:taxon-name-part></tp:taxon-name></italic>; pentagon, <italic><tp:taxon-name><tp:taxon-name-part taxon-name-part-type="genus" reg="Cyrtodactylus">C.</tp:taxon-name-part><tp:taxon-name-part taxon-name-part-type="species" reg="gulinqingensis">gulinqingensis</tp:taxon-name-part></tp:taxon-name></italic>.</p></caption><graphic xmlns:xlink="http://www.w3.org/1999/xlink" xlink:href="zookeys-1223-069_article-137184__-g006.jpg" position="float" orientation="portrait" xlink:type="simple" id="oo_1213547.jpg"><uri content-type="original_file" xlink:type="simple">https://binary.pensoft.net/fig/1213547</uri></graphic></fig></tp:treatment-sec><tp:treatment-sec sec-type="natural history" id="SECID0EGDCI"><title>Natural history.</title><p>There is no karst landform in the area where the type specimens were collected. This species was found on rocks or tree trunks in the virgin evergreen broadleaved forest at night. Individuals were slow and easy to catch. In addition, this species was found on the wall of an abandoned house near the collection site of the type specimens by locals (Fig. <xref ref-type="fig" rid="F7">7</xref>). The only female specimen did not carry eggs and no juveniles were found, so the reproductive season of this species is unknown. Other reptiles found at the type locality of the new species include <italic><tp:taxon-name><tp:taxon-name-part taxon-name-part-type="genus" reg="Acanthosaura">Acanthosaura</tp:taxon-name-part><tp:taxon-name-part taxon-name-part-type="species" reg="rubrilabris">rubrilabris</tp:taxon-name-part></tp:taxon-name></italic> Liu, Rao, Hou, Orlov, Ananjeva &amp; Zhang, 2022, <italic><tp:taxon-name><tp:taxon-name-part taxon-name-part-type="genus" reg="Boiga">Boiga</tp:taxon-name-part><tp:taxon-name-part taxon-name-part-type="species" reg="multomaculata">multomaculata</tp:taxon-name-part></tp:taxon-name></italic> (Boie, 1827), <italic><tp:taxon-name><tp:taxon-name-part taxon-name-part-type="genus" reg="Calotes">Calotes</tp:taxon-name-part><tp:taxon-name-part taxon-name-part-type="species" reg="emma">emma</tp:taxon-name-part></tp:taxon-name></italic> Gray, 1845, <italic><tp:taxon-name><tp:taxon-name-part taxon-name-part-type="genus" reg="Hemidactylus">Hemidactylus</tp:taxon-name-part><tp:taxon-name-part taxon-name-part-type="species" reg="garnotii">garnotii</tp:taxon-name-part></tp:taxon-name></italic> Duméril &amp; Bibron, 1836, <italic><tp:taxon-name><tp:taxon-name-part taxon-name-part-type="genus" reg="Lycodon">Lycodon</tp:taxon-name-part><tp:taxon-name-part taxon-name-part-type="species" reg="fasciatus">fasciatus</tp:taxon-name-part></tp:taxon-name></italic> (Anderson, 1879), and <italic><tp:taxon-name><tp:taxon-name-part taxon-name-part-type="genus" reg="Ptyas">Ptyas</tp:taxon-name-part><tp:taxon-name-part taxon-name-part-type="species" reg="korros">korros</tp:taxon-name-part></tp:taxon-name></italic> (Schlegel, 1837).</p><fig id="F7" position="float" orientation="portrait"><object-id xmlns:xlink="http://www.w3.org/1999/xlink" content-type="doi" xlink:type="simple">10.3897/zookeys.1223.137184.figure7</object-id><object-id xmlns:xlink="http://www.w3.org/1999/xlink" content-type="arpha" xlink:type="simple">2C7260A8-6CDF-55A3-AC95-D1B280001765</object-id><label>Figure 7.</label><caption><p><italic><tp:taxon-name><tp:taxon-name-part taxon-name-part-type="genus" reg="Cyrtodactylus">Cyrtodactylus</tp:taxon-name-part><tp:taxon-name-part taxon-name-part-type="species" reg="nangunhe">nangunhe</tp:taxon-name-part></tp:taxon-name></italic> sp. nov. from near the type locality.</p></caption><graphic xmlns:xlink="http://www.w3.org/1999/xlink" xlink:href="zookeys-1223-069_article-137184__-g007.jpg" position="float" orientation="portrait" xlink:type="simple" id="oo_1213548.jpg"><uri content-type="original_file" xlink:type="simple">https://binary.pensoft.net/fig/1213548</uri></graphic></fig></tp:treatment-sec><tp:treatment-sec sec-type="etymology" id="SECID0EKGCI"><title>Etymology.</title><p>The specific epithet <italic>nangunhe</italic> is a noun in apposition, and therefore invariable; it refers to Yunnan Nangunhe National Nature Reserve, where the new species was found.</p></tp:treatment-sec><tp:treatment-sec sec-type="comparisons" id="SECID0E1GCI"><title>Comparisons.</title><p><italic><tp:taxon-name><tp:taxon-name-part taxon-name-part-type="genus" reg="Cyrtodactylus">Cyrtodactylus</tp:taxon-name-part><tp:taxon-name-part taxon-name-part-type="species" reg="nangunhe">nangunhe</tp:taxon-name-part></tp:taxon-name></italic> sp. nov. can be distinguished from all other members of the <italic><tp:taxon-name><tp:taxon-name-part taxon-name-part-type="genus" reg="Cyrtodactylus">C.</tp:taxon-name-part><tp:taxon-name-part taxon-name-part-type="species" reg="chauquangensis">chauquangensis</tp:taxon-name-part></tp:taxon-name></italic> species group by a unique combination of morphological characters. <italic><tp:taxon-name><tp:taxon-name-part taxon-name-part-type="genus" reg="Cyrtodactylus">Cyrtodactylus</tp:taxon-name-part><tp:taxon-name-part taxon-name-part-type="species" reg="nangunhe">nangunhe</tp:taxon-name-part></tp:taxon-name></italic> sp. nov. differs from <italic><tp:taxon-name><tp:taxon-name-part taxon-name-part-type="genus" reg="Cyrtodactylus">C.</tp:taxon-name-part><tp:taxon-name-part taxon-name-part-type="species" reg="auribalteatus">auribalteatus</tp:taxon-name-part></tp:taxon-name></italic> Sumontha, Panitvong &amp; Deein, 2010, <italic><tp:taxon-name><tp:taxon-name-part taxon-name-part-type="genus" reg="Cyrtodactylus">C.</tp:taxon-name-part><tp:taxon-name-part taxon-name-part-type="species" reg="bichnganae">bichnganae</tp:taxon-name-part></tp:taxon-name></italic> Ngo &amp; Grismer, 2010, <italic><tp:taxon-name><tp:taxon-name-part taxon-name-part-type="genus" reg="Cyrtodactylus">C.</tp:taxon-name-part><tp:taxon-name-part taxon-name-part-type="species" reg="doisuthep">doisuthep</tp:taxon-name-part></tp:taxon-name></italic> Kunya, Panmongkol, Pauwels, Sumontha, Meewasana, Bunkhwamdi &amp; Dangsri, 2014, <italic><tp:taxon-name><tp:taxon-name-part taxon-name-part-type="genus" reg="Cyrtodactylus">C.</tp:taxon-name-part><tp:taxon-name-part taxon-name-part-type="species" reg="dumnuii">dumnuii</tp:taxon-name-part></tp:taxon-name></italic> Bauer, Kunya, Sumontha, Niyomwan, Pauwels, Chanhome &amp; Kunya, 2010, <italic><tp:taxon-name><tp:taxon-name-part taxon-name-part-type="genus" reg="Cyrtodactylus">C.</tp:taxon-name-part><tp:taxon-name-part taxon-name-part-type="species" reg="erythrops">erythrops</tp:taxon-name-part></tp:taxon-name></italic> Bauer, Kunya, Sumontha, Niyomwan, Panitvong, Pauwels, Chanhome &amp; Kunya, 2009, <italic><tp:taxon-name><tp:taxon-name-part taxon-name-part-type="genus" reg="Cyrtodactylus">C.</tp:taxon-name-part><tp:taxon-name-part taxon-name-part-type="species" reg="gulinqingensis">gulinqingensis</tp:taxon-name-part></tp:taxon-name></italic>, <italic><tp:taxon-name><tp:taxon-name-part taxon-name-part-type="genus" reg="Cyrtodactylus">C.</tp:taxon-name-part><tp:taxon-name-part taxon-name-part-type="species" reg="huongsonensis">huongsonensis</tp:taxon-name-part></tp:taxon-name></italic> Luu, Nguyen, Do &amp; Ziegler, 2011, <italic><tp:taxon-name><tp:taxon-name-part taxon-name-part-type="genus" reg="Cyrtodactylus">C.</tp:taxon-name-part><tp:taxon-name-part taxon-name-part-type="species" reg="kunyai">kunyai</tp:taxon-name-part></tp:taxon-name></italic> Pauwels, Sumontha, Keeratikiat &amp; Phanamphon, 2014, <italic><tp:taxon-name><tp:taxon-name-part taxon-name-part-type="genus" reg="Cyrtodactylus">C.</tp:taxon-name-part><tp:taxon-name-part taxon-name-part-type="species" reg="luci">luci</tp:taxon-name-part></tp:taxon-name></italic> Tran, Do, Pham, Phan, Ngo, Le, Ziegler &amp; Nguyen, 2024, <italic><tp:taxon-name><tp:taxon-name-part taxon-name-part-type="genus" reg="Cyrtodactylus">C.</tp:taxon-name-part><tp:taxon-name-part taxon-name-part-type="species" reg="ngoiensis">ngoiensis</tp:taxon-name-part></tp:taxon-name></italic> Schneider, Luu, Sitthivong, Teynié, Le, Nguyen &amp; Ziegler, 2020, <italic><tp:taxon-name><tp:taxon-name-part taxon-name-part-type="genus" reg="Cyrtodactylus">C.</tp:taxon-name-part><tp:taxon-name-part taxon-name-part-type="species" reg="phamiensis">phamiensis</tp:taxon-name-part></tp:taxon-name></italic> Grismer, Aowphol, Grismer, Aksornneam, Quah, Murdoch, Gregory, Nguyen, Kaatz, Bringsøe &amp; Rujirawan, 2024, <italic><tp:taxon-name><tp:taxon-name-part taxon-name-part-type="genus" reg="Cyrtodactylus">C.</tp:taxon-name-part><tp:taxon-name-part taxon-name-part-type="species" reg="phukhaensis">phukhaensis</tp:taxon-name-part></tp:taxon-name></italic> Chomdej, Pradit, Pawangkhanant, Naiduangchan &amp; Suwannapoom, 2022, <italic><tp:taxon-name><tp:taxon-name-part taxon-name-part-type="genus" reg="Cyrtodactylus">C.</tp:taxon-name-part><tp:taxon-name-part taxon-name-part-type="species" reg="soni">soni</tp:taxon-name-part></tp:taxon-name></italic> Le, Nguyen, Le &amp; Ziegler, 2016, and <italic><tp:taxon-name><tp:taxon-name-part taxon-name-part-type="genus" reg="Cyrtodactylus">C.</tp:taxon-name-part><tp:taxon-name-part taxon-name-part-type="species" reg="sonlaensis">sonlaensis</tp:taxon-name-part></tp:taxon-name></italic> Nguyen, Pham, Ziegler, Ngo &amp; Le, 2017 by the absence of femoral pores (vs femoral pores present).</p><p><italic><tp:taxon-name><tp:taxon-name-part taxon-name-part-type="genus" reg="Cyrtodactylus">Cyrtodactylus</tp:taxon-name-part><tp:taxon-name-part taxon-name-part-type="species" reg="nangunhe">nangunhe</tp:taxon-name-part></tp:taxon-name></italic> sp. nov. differs from <italic><tp:taxon-name><tp:taxon-name-part taxon-name-part-type="genus" reg="Cyrtodactylus">C.</tp:taxon-name-part><tp:taxon-name-part taxon-name-part-type="species" reg="bobrovi">bobrovi</tp:taxon-name-part></tp:taxon-name></italic> Nguyen, Le, Pham, Ngo, Hoang, Pham &amp; Ziegler, 2015, <italic><tp:taxon-name><tp:taxon-name-part taxon-name-part-type="genus" reg="Cyrtodactylus">C.</tp:taxon-name-part><tp:taxon-name-part taxon-name-part-type="species" reg="chauquangensis">chauquangensis</tp:taxon-name-part></tp:taxon-name></italic> Hoang, Orlov, Ananjeva, Johns, Hoang &amp; Dau, 2007, <italic><tp:taxon-name><tp:taxon-name-part taxon-name-part-type="genus" reg="Cyrtodactylus">C.</tp:taxon-name-part><tp:taxon-name-part taxon-name-part-type="species" reg="houaphanensis">houaphanensis</tp:taxon-name-part></tp:taxon-name></italic> Schneider, Luu, Sitthivong, Teynié, Le, Nguyen &amp; Ziegler, 2020, <italic><tp:taxon-name><tp:taxon-name-part taxon-name-part-type="genus" reg="Cyrtodactylus">C.</tp:taxon-name-part><tp:taxon-name-part taxon-name-part-type="species" reg="menglianensis">menglianensis</tp:taxon-name-part></tp:taxon-name></italic>, <italic><tp:taxon-name><tp:taxon-name-part taxon-name-part-type="genus" reg="Cyrtodactylus">C.</tp:taxon-name-part><tp:taxon-name-part taxon-name-part-type="species" reg="otai">otai</tp:taxon-name-part></tp:taxon-name></italic> Nguyen, Le, Van Pham, Ngo, Hoang, The Pham &amp; Ziegler, 2015, <italic><tp:taxon-name><tp:taxon-name-part taxon-name-part-type="genus" reg="Cyrtodactylus">C.</tp:taxon-name-part><tp:taxon-name-part taxon-name-part-type="species" reg="spelaeus">spelaeus</tp:taxon-name-part></tp:taxon-name></italic> Nazarov, Poyarkov, Orlov, Nguyen, Milto, Martynov, Konstantinov &amp; Chulisov, 2014, and <italic><tp:taxon-name><tp:taxon-name-part taxon-name-part-type="genus" reg="Cyrtodactylus">C.</tp:taxon-name-part><tp:taxon-name-part taxon-name-part-type="species" reg="wayakonei">wayakonei</tp:taxon-name-part></tp:taxon-name></italic> by having enlarged femoral scales (vs femoral scales not enlarged).</p><p><italic><tp:taxon-name><tp:taxon-name-part taxon-name-part-type="genus" reg="Cyrtodactylus">Cyrtodactylus</tp:taxon-name-part><tp:taxon-name-part taxon-name-part-type="species" reg="nangunhe">nangunhe</tp:taxon-name-part></tp:taxon-name></italic> sp. nov. differs from <italic><tp:taxon-name><tp:taxon-name-part taxon-name-part-type="genus" reg="Cyrtodactylus">C.</tp:taxon-name-part><tp:taxon-name-part taxon-name-part-type="species" reg="caixitaoi">caixitaoi</tp:taxon-name-part></tp:taxon-name></italic> by having different dorsal coloration (brownish-black ground color with thin stripes on head and narrow bands on dorsum vs orange brown or pinkish-brown ground color with thick stripes on head and wide bands on dorsum), more longitudinal rows of dorsal tubercles at midbody (16–18 vs 14–15), and more paravertebral tubercles (25–27 vs 20–21).</p><p><italic><tp:taxon-name><tp:taxon-name-part taxon-name-part-type="genus" reg="Cyrtodactylus">Cyrtodactylus</tp:taxon-name-part><tp:taxon-name-part taxon-name-part-type="species" reg="nangunhe">nangunhe</tp:taxon-name-part></tp:taxon-name></italic> sp. nov. differs from <italic><tp:taxon-name><tp:taxon-name-part taxon-name-part-type="genus" reg="Cyrtodactylus">C.</tp:taxon-name-part><tp:taxon-name-part taxon-name-part-type="species" reg="cucphuongensis">cucphuongensis</tp:taxon-name-part></tp:taxon-name></italic> Ngo &amp; Chan, 2011 by the different conditions of precloacal pores in males (present vs absent).</p><p><italic><tp:taxon-name><tp:taxon-name-part taxon-name-part-type="genus" reg="Cyrtodactylus">Cyrtodactylus</tp:taxon-name-part><tp:taxon-name-part taxon-name-part-type="species" reg="nangunhe">nangunhe</tp:taxon-name-part></tp:taxon-name></italic> sp. nov. differs from <italic><tp:taxon-name><tp:taxon-name-part taxon-name-part-type="genus" reg="Cyrtodactylus">C.</tp:taxon-name-part><tp:taxon-name-part taxon-name-part-type="species" reg="martini">martini</tp:taxon-name-part></tp:taxon-name></italic> Ngo, 2011 by having more precloacal pores in males (eight vs four), fewer longitudinal ventral scale rows (29–31 vs 39–43), and enlarged femoral scales separated from enlarged precloacal scales by smaller scales (vs enlarged femoral scales continuous with enlarged precloacal scales).</p><p><italic><tp:taxon-name><tp:taxon-name-part taxon-name-part-type="genus" reg="Cyrtodactylus">Cyrtodactylus</tp:taxon-name-part><tp:taxon-name-part taxon-name-part-type="species" reg="nangunhe">nangunhe</tp:taxon-name-part></tp:taxon-name></italic> sp. nov. differs from <italic><tp:taxon-name><tp:taxon-name-part taxon-name-part-type="genus" reg="Cyrtodactylus">C.</tp:taxon-name-part><tp:taxon-name-part taxon-name-part-type="species" reg="puhuensis">puhuensis</tp:taxon-name-part></tp:taxon-name></italic> Nguyen, Yang, Le, Nguyen, Orlov, Hoang, Nguyen, Jin, Rao, Hoang, Che, Murphy &amp; Zhang, 2014 by having more precloacal pores in males (eight vs five), enlarged femoral scales separated from enlarged precloacal scales by smaller scales (vs enlarged femoral scales continuous with enlarged precloacal scales), and two rows of subcaudals enlarged under original tail (vs one row).</p><p><italic><tp:taxon-name><tp:taxon-name-part taxon-name-part-type="genus" reg="Cyrtodactylus">Cyrtodactylus</tp:taxon-name-part><tp:taxon-name-part taxon-name-part-type="species" reg="nangunhe">nangunhe</tp:taxon-name-part></tp:taxon-name></italic> sp. nov. differs from <italic><tp:taxon-name><tp:taxon-name-part taxon-name-part-type="genus" reg="Cyrtodactylus">C.</tp:taxon-name-part><tp:taxon-name-part taxon-name-part-type="species" reg="taybacensis">taybacensis</tp:taxon-name-part></tp:taxon-name></italic> Pham, Le, Ngo, Ziegler, Nguyen, 2019 by having fewer precloacal pores in males (eight vs 11–13), ventrolateral fold with interspersed tubercles (vs without), and two rows of subcaudals enlarged under original tail (vs one row).</p><p><italic><tp:taxon-name><tp:taxon-name-part taxon-name-part-type="genus" reg="Cyrtodactylus">Cyrtodactylus</tp:taxon-name-part><tp:taxon-name-part taxon-name-part-type="species" reg="nangunhe">nangunhe</tp:taxon-name-part></tp:taxon-name></italic> sp. nov. differs from <italic><tp:taxon-name><tp:taxon-name-part taxon-name-part-type="genus" reg="Cyrtodactylus">C.</tp:taxon-name-part><tp:taxon-name-part taxon-name-part-type="species" reg="vilaphongi">vilaphongi</tp:taxon-name-part></tp:taxon-name></italic> Schneider, Nguyen, Duc Le, Nophaseud, Bonkowski &amp; Ziegler, 2014 by being larger (<abbrev xmlns:xlink="http://www.w3.org/1999/xlink" xlink:title="snout–vent length, measured from the tip of the snout to the anterior margin of the cloaca" id="ABBRID0EFUCI" xlink:type="simple">SVL</abbrev> 89.5–97.0 mm vs 60.9–86.1 mm), dorsal head with a distinct reticulated pattern (vs indistinct), and having enlarged subcaudals (vs not enlarged).</p><p><italic><tp:taxon-name><tp:taxon-name-part taxon-name-part-type="genus" reg="Cyrtodactylus">Cyrtodactylus</tp:taxon-name-part><tp:taxon-name-part taxon-name-part-type="species" reg="nangunhe">nangunhe</tp:taxon-name-part></tp:taxon-name></italic> sp. nov. differs from its sister species <italic><tp:taxon-name><tp:taxon-name-part taxon-name-part-type="genus" reg="Cyrtodactylus">C.</tp:taxon-name-part><tp:taxon-name-part taxon-name-part-type="species" reg="zhenkangensis">zhenkangensis</tp:taxon-name-part></tp:taxon-name></italic> by enlarged femoral scales separated from enlarged precloacal scales by smaller scales (vs enlarged femoral scales continuous with enlarged precloacal scales), femoral pores absent (vs femoral pores present), having fewer pitted precloacal scales in females (three vs 7–9), fewer longitudinal rows of dorsal tubercles at midbody (16–18 vs 20–24), more lamellae under toe IV (24–25 vs 21–23), thin stripes on head and narrow bands on dorsum (vs thick stripes on head and wide bands on dorsum), fewer light bands on tail (6–7 vs 8–10), and most light bands on tail not connected on ventral surface of tail (vs connected on ventral surface of tail).</p></tp:treatment-sec></tp:taxon-treatment>
